# Supplementary material for: Study on Quality Control of Compound Anoectochilus roxburghii (Wall.) Lindl. by Liquid Chromatography–Tandem Mass Spectrometry
Source: Molecules. 2022 Jun 27;27(13):4130. doi: 10.3390/molecules27134130 (PMC9268268; doi:10.3390/molecules27134130)
Supplement: Supplementary file 1 [file molecules-27-04130-s001.zip]

Archive with 1 entries (1 files):
- molecules-1787154-supplementary.pdf
